# Supplementary material for: Variable Expressivity of the Beckwith-Wiedemann Syndrome in Four Pedigrees Segregating Loss-of-Function Variants of CDKN1C
Source: Genes (Basel). 2021 May 9;12(5):706. doi: 10.3390/genes12050706 (PMC8151838; doi:10.3390/genes12050706)
Supplement: Supplementary file 1 [file genes-12-00706-s001.zip]

Archive with 7 entries (6 files):
- Supplementary Files/
- Supplementary Files/Table S2.pdf
- __MACOSX/Supplementary Files/._Table S2.pdf
- Supplementary Files/Table S1.pdf
- __MACOSX/Supplementary Files/._Table S1.pdf
- Supplementary Files/Figure S1.pdf
- __MACOSX/Supplementary Files/._Figure S1.pdf
